# Supplementary material for: Conserved Residues Adjacent to ß-Barrel and Loop Intersection among Enterovirus VP1 Affect Viral Replication: Potential Target for Anti-Enteroviral Development
Source: Viruses. 2022 Feb 10;14(2):364. doi: 10.3390/v14020364 (PMC8877150; doi:10.3390/v14020364)
Supplement: Supplementary file 1 [file viruses-14-00364-s001.zip]

Archive with 2 entries (2 files):
- Supplementary File S1.pdf
- supplementary Table S1.pdf
